# Supplementary material for: Structural basis for differential inhibition of eukaryotic ribosomes by tigecycline
Source: Nat Commun. 2024 Jun 28;15:5481. doi: 10.1038/s41467-024-49797-7 (PMC11213857; doi:10.1038/s41467-024-49797-7)
Supplement: Supplementary file 4 — Source Data [file 41467_2024_49797_MOESM4_ESM.xlsx]

## Sheet: Figure 1a and 1b
uncropped scans of the gels in Figure 1

## Sheet: Figure 1c
Data 1: Source data for Figure 1c (Cyto-lysate data analysis)
		area	mean	intden	rawlntden												No.	concentration(µM)	intden				adjujsted
	part1																1	ctrl	503622	364374	125895		0	0	0
	1	1974.99	255	503622	586245												2	0	5.31771e+06	3.36137e+06	1.66601e+06		4.81409e+06	2.997e+06	1.54011e+06	1	1	1
	2	8987.52	255	2.29182e+06	2667810												3	0.1	4.99679e+06	3.1466e+06	1.50638e+06		4.49317e+06	2.78222e+06	1.38048e+06	0.933336	0.928336	0.896354
		7962.66	255	2.03048e+06	2363595												4	1	4.70346e+06	2.94774e+06	1.41801e+06		4.19984e+06	2.58336e+06	1.29212e+06	0.872406	0.861983	0.838978
		2053.16	255	523556	609450												5	5	4.79569e+06	3.01644e+06	1.45338e+06		4.29207e+06	2.65207e+06	1.32749e+06	0.891564	0.884908	0.861944
		1738.74	255	443380	516120												6	10	3.73927e+06	2.38611e+06	1.03274e+06		3.23565e+06	2.02174e+06	906841	0.67212	0.674588	0.588815
		111.678	255	28478	33150												7	20	3.39216e+06	2.19602e+06	934218		2.88854e+06	1.83164e+06	808324	0.600018	0.61116	0.524848
			sum	5.31771e+06													8	50	3.15821e+06	2.05418e+06	874149		2.65458e+06	1.6898e+06	748254	0.55142	0.563832	0.485844
	3	486.23	255	123989	144330												9	100	2.85743e+06	1.83598e+06	782106		2.35381e+06	1.4716e+06	656211	0.488942	0.491025	0.42608
		1942.34	255	495297	576555												10	200	2.31964e+06	1.53164e+06	619482		1.81602e+06	1.16727e+06	493587	0.37723	0.389479	0.320488
		412.351	255	105149	122400												11	500	1.97571e+06	1.33288e+06	576598		1.47209e+06	968509	450703	0.305788	0.32316	0.292643
		897.722	255	228919	266475												12	1000	2.34089e+06	1.60599e+06	814159		1.83727e+06	1.24161e+06	688264	0.381644	0.414286	0.446892
		5241.15	255	1.33649e+06	1555755
		2193.19	255	559263	651015
		2620.14	255	668137	777750
		5802.12	255	1.47954e+06	1722270
			sum	4.99679e+06
	4	288.645	255	73604.6	85680
		1700.09	255	433522	504645
		460.458	255	117417	136680
		7337.26	255	1.871e+06	2177955
		8658.5	255	2.20792e+06	2570145
			sum	4.70346e+06
	5	1728.44	255	440751	513060
		26.631	255	6790.9	7905
		969.024	255	247101	287640
		2396.79	255	611181	711450
		5013.5	255	1.27844e+06	1488180
		5888.02	255	1.50145e+06	1747770
		2784.23	255	709977	826455
			sum	4.79569e+06
	6	210.471	255	53670	62475
		1.71813	192	329.88	384
		5718.79	255	1.45829e+06	1697535
		8733.24	255	2.22698e+06	2592330
			sum	3.73927e+06
	7	185.558	255	47317.2	55080
		4583.96	255	1.16891e+06	1360680
		8495.28	255	2.1663e+06	2521695
		37.7988	255	9638.69	11220														*Graph was made by Prism 9
			sum	3.39216e+06
	8	3651.02	255	931010	1083750
		18.0403	255	4600.29	5355
		8716.06	255	2.2226e+06	2587230
			sum	3.15821e+06
	9	2589.22	255	660251	768570
		8616.41	255	2.19718e+06	2557650
			sum	2.85743e+06
	10	518.874	255	132313	154020
		499.116	255	127275	148155
		7694.63	255	1.96213e+06	2284035
		384.001	255	97920.4	113985
			sum	2.31964e+06
	11	7558.04	255	1.9273e+06	2243490
		117.692	255	30011.4	34935
		72.1614	255	18401.1	21420
			sum	1.97571e+06
	12	446.713	255	113912	132600
		382.283	255	97482.3	113475
		5175.86	255	1.31984e+06	1536375
		3175.1	255	809650	942480
			sum	2.34089e+06
	part2
	1	1428.92	255	364374	922335
	2	230.318	255	58731.1	148665
		51.7524	255	13196.9	33405
		2142.39	255	546310	1382865
		3246.97	255	827977	2095845
		3499.02	255	892249	2258535
		4011.4	255	1.02291e+06	2589270
			sum	3.36137e+06
	3	8.29619	255	2115.53	5355
		549.919	255	140229	354960
		935.889	255	238652	604095
		230.713	255	58831.8	148920
		447.204	255	114037	288660
		1048.08	255	267262	676515
		2055.08	255	524046	1326510
		1158.7	255	295469	747915
		2183.48	255	556787	1409385
		1345.17	255	343018	868275
		2377.05	255	606149	1534335
			sum	3.1466e+06
	4	299.453	255	76360.5	193290
		925.222	255	235932	597210
		144.196	255	36769.9	93075
		3041.94	255	775693	1963500
		3368.25	255	858904	2174130
		3780.69	255	964076	2440350
			sum	2.94774e+06
	5	89.6778	255	22867.8	57885
		942.605	255	240364	608430
		27.654	255	7051.76	17850
		474.463	255	120988	306255
		2195.72	255	559910	1417290
		886.902	255	226160	572475
		2397.2	255	611287	1547340
		1000.68	255	255173	645915
		2616.46	255	667197	1688865
		1197.81	255	305442	773160
			sum	3.01644e+06
	6	24.8886	255	6346.58	16065
		2066.15	255	526867	1333650
		3393.54	255	865352	2190450
		3872.74	255	987548	2499765
			sum	2.38611e+06
	7	82.5668	255	21054.5	53295
		1482.25	255	377974	956760
		3266.72	255	833014	2108595
		3681.53	255	938791	2376345
		98.7641	255	25184.9	63750
			sum	2.19602e+06
	8	862.408	255	219914	556665
		81.7767	255	20853.1	52785
		3261.19	255	831604	2105025
		3850.22	255	981806	2485230
			sum	2.05418e+06
	9	564.931	255	144057	364650
		2823.07	255	719884	1822230
		3811.9	255	972035	2460495
			sum	1.83598e+06
	10	22.1232	255	5641.41	14280
		26.4688	255	6749.54	17085
		2315.82	255	590534	1494810
		27.654	255	7051.76	17850
		311.305	255	79382.7	200940
		3303.07	255	842282	2132055
			sum	1.53164e+06
	11	1710.2	255	436101	1103895
		3516.79	255	896782	2270010
			sum	1.33288e+06
	12	1018.85	255	259807	657645
		1.97528	255	503.697	1275
		16.1973	255	4130.32	10455
		1417.86	255	361554	915195
		1561.66	255	398223	1008015
		2281.45	255	581770	1472625
			sum	1.60599e+06
	part3
	1	493.705	255	125895	803250
	2	37.6156	255	9591.97	61200
		217.857	255	55553.5	354450
		40.7502	255	10391.3	66300
		660.31	255	168379	1074315
		809.205	255	206347	1316565
		863.434	255	220176	1404795
		898.229	255	229048	1461405
		935.531	255	238560	1522095
		1003.24	255	255826	1632255
		1067.19	255	272132	1736295
			sum	1.66601e+06
	3	2.19424	255	559.532	3570
		127.266	255	32452.8	207060
		231.806	255	59110.5	377145
		2.50771	255	639.465	4080
		263.466	255	67183.8	428655
		55.1695	255	14068.2	89760
		36.5185	255	9312.21	59415
		282.901	255	72139.6	460275
		408.286	255	104113	664275
		306.724	255	78214.6	499035
		509.378	255	129891	828750
		319.732	255	81531.8	520200
		530.066	255	135167	862410
		336.503	255	85808.2	547485
		552.949	255	141002	899640
		362.677	255	92482.6	590070
		587.43	255	149795	955740
		383.365	255	97758.2	623730
		608.432	255	155150	989910
			sum	1.50638e+06
	4	39.6531	255	10111.5	64515
		162.374	255	41405.4	264180
		273.81	255	69821.6	445485
		569.876	255	145318	927180
		810.459	255	206667	1318605
		848.231	255	216299	1380060
		892.743	255	227650	1452480
		959.041	255	244555	1560345
		1004.65	255	256186	1634550
			sum	1.41801e+06
	5	102.189	255	26058.2	166260
		271.773	255	69302	442170
		1.09712	255	279.766	1785
		90.5909	255	23100.7	147390
		474.583	255	121019	772140
		199.99	255	50997.3	325380
		591.505	255	150834	962370
		234.941	255	59909.9	382245
		602.946	255	153751	980985
		256.883	255	65505.2	417945
		622.224	255	158667	1012350
		278.042	255	70900.7	452370
		653.257	255	166581	1062840
		308.605	255	78694.2	502095
		673.789	255	171816	1096245
		337.13	255	85968.1	548505
			sum	1.45338e+06
	6	5.64234	255	1438.8	9180
		397.158	255	101275	646170
		804.19	255	205068	1308405
		874.719	255	223053	1423155
		953.242	255	243077	1550910
		1014.99	255	258823	1651380
			sum	1.03274e+06
	7	60.4984	255	15427.1	98430
		273.34	255	69701.7	444720
		609.216	255	155350	991185
		828.327	255	211223	1347675
		906.222	255	231087	1474410
		5.01541	255	1278.93	8160
		930.359	255	237241	1513680
		50.6243	255	12909.2	82365
			sum	934218
	8	181.809	255	46361.2	295800
		462.201	255	117861	751995
		844.313	255	215300	1373685
		932.866	255	237881	1517760
		1006.84	255	256745	1638120
			sum	874149
	9	100.151	255	25538.6	162945
		322.397	255	82211.2	524535
		729.429	255	186004	1186770
		916.41	255	233684	1490985
		998.694	255	254667	1624860
			sum	782106
	10	20.5318	255	5235.62	33405
		30.5627	255	7793.48	49725
		630.218	255	160706	1025355
		796.667	255	203150	1296165
		22.8828	255	5835.12	37230
		84.4783	255	21542	137445
		844	255	215220	1373175
			sum	619482
	11	533.514	255	136046	868020
		4.23175	255	1079.1	6885
		810.146	255	206587	1318095
		913.275	255	232885	1485885
			sum	576598
	12	110.339	255	28136.5	179520
		226.477	255	57751.7	368475
		333.211	255	84968.9	542130
		495.272	255	126294	805800
		391.045	255	99716.6	636225
		548.404	255	139843	892245
		446.685	255	113905	726750
		641.346	255	163543	1043460
			sum	814159
Data 2: Source data for Figure 1c (Mito-lysate data analysis)
		intden												concentration(µM)	1	2	3	4		adjusted
	part1													ctrl	12710.4	13563.8	12962	12176.8		0	0	0	0
	1	12710.4												0	50177.8	56909.8	61467.1	63973.5		37467.4	43346	48505.1	51796.7		1	1	1	1
	2	50177.8												0.05	53942.2	56115.9	57969.4	60017.1		41231.7	42552.1	45007.4	47840.3		1.10047	0.981685	0.92789	0.923616
	3	53942.2												0.1	53031.5	55217.6	56439.7	58349.1		40321.1	41653.8	43477.7	46172.3		1.07617	0.960961	0.896353	0.891414
	4	53031.5												0.2	50050.3	51192.8	50882.7	59498.9		37339.9	37629	37920.8	47322.2		0.996598	0.868107	0.781789	0.913614
	5	50050.3												0.5	32154	36533	32656.6	34617.2		19443.6	22969.3	19694.7	22440.5		0.518946	0.529905	0.406033	0.433241
	6	32154												1	26736.2	32936.9	30137.5	27910.4		14025.7	19373.1	17175.6	15733.6		0.374345	0.446941	0.354098	0.303756
	7	26736.2												2	22984.5	29392.4	25809.5	23118.4		10274.1	15828.6	12847.6	10941.6		0.274214	0.365169	0.264871	0.211241
	8	22984.5												5	14988.3	16546.6	15875.6	9455.02		2277.9	2982.83	2913.61	-2721.76		0.0607968	0.0688144	0.0600681	-0.0525469
	9	14988.3
	part2
	1	13563.8
	2	56909.8
	3	56115.9
	4	55217.6
	5	51192.8
	6	36533
	7	32936.9
	8	29392.4
	9	16546.6
	part3
	1	12962
	2	61467.1
	3	57969.4														*Graph was made by Prism 9
	4	56439.7
	5	50882.7
	6	32656.6
	7	30137.5
	8	25809.5
	9	15875.6
	part4
	1	12176.8
	2	63973.5
	3	60017.1
	4	58349.1
	5	59498.9
	6	34617.2
	7	27910.4
	8	23118.4
	9	9455.02
		*Gray-value was measured by ImageJ

## Sheet: Figure 1d
Data 1
	Application: Tecan i-control				Tecan i-control , 2.0.10.0
	Device: infinite M1000				Serial number: 901004747
	Firmware: V_1.35_08/2010_S3F (Aug 11 2010/09.36.01)				MAI, V_1.35_08/2010_S3F (Aug 11 2010/09.36.01)
	Date:	######
	Time:	0.7236
	System				KPH-W420-M1000
	User				GCM\Denk
	Plate				Greiner 96 Flat Bottom Black Polystyrene Cat. No.: 655079/655086/655077/655076 [GRE96fb_chimney.pdfx]
	Plate-ID (Stacker)
	Label: Label1
	Mode				Luminescence
	Attenuation				NONE
	Integration Time				100	ms
	Settle Time				0	ms
	Part of Plate				A1-C11
	Start Time:	6/30/2023 5:22:04 PM
		Temperature: 22.5 °C
	<>	1	2	3	4	5	6	7	8	9	10	11
	A	2704562	2369044	2581275	2245302	2141646	1991308	1660724	1406600	1163900	748413	466122
	B	3116175	2749202	2731913	2741141	2275167	1969049	1742488	1303746	1001506	738346	405499
	C	2833608	2704191	2636273	2317373	1957742	1929388	1652544	1341916	1003851	670087	419251
	mean	2879737	2601791	2649093	2425124	2120828	1963081	1684768	1350091	1053771	718088	429524
	Conc.	0 mM	0.05 mM	0.1 mM	0.25 mM	0.5 mM	0.75 mM	1 mM	1.25 mM	1.5 mM	1.75 mM	2.0 mM
	End Time:	6/30/2023 5:22:18 PM

## Sheet: Figure 1e
Data 1
	concentration(µM)	A450				adjusted				cell viability %
	ctrl	0.17	0.176	0.172		0	0	0
	0	1.144	1.241	1.258		0.974	1.065	1.086		1	1	1
	0.1	0.982	1.075	1.109		0.812	0.899	0.937		0.833676	0.844131	0.862799
	0.5	0.958	1.006	1.006		0.788	0.83	0.834		0.809035	0.779343	0.767956
	1	0.743	0.738	0.774		0.573	0.562	0.602		0.588296	0.5277	0.554328
	2	0.59	0.601	0.565		0.42	0.425	0.393		0.431211	0.399061	0.361878
	5	0.442	0.488	0.397		0.272	0.312	0.225		0.279261	0.292958	0.207182
	10	0.427	0.414	0.389		0.257	0.238	0.217		0.26386	0.223474	0.199816
	20	0.302	0.333	0.257		0.132	0.157	0.085		0.135524	0.147418	0.0782689
	50	0.265	0.333	0.268		0.095	0.157	0.096		0.0975359	0.147418	0.0883978
	100	0.295	0.288	0.271		0.125	0.112	0.099		0.128337	0.105164	0.0911602
		*Graph was made by Prism 9
